# Supplementary material for: Cytokines from SARS-CoV-2 Spike-Activated Macrophages Hinder Proliferation and Cause Cell Dysfunction in Endothelial Cells
Source: Biomolecules. 2024 Jul 30;14(8):927. doi: 10.3390/biom14080927 (PMC11353037; doi:10.3390/biom14080927)
Supplement: Supplementary file 1 [file biomolecules-14-00927-s001.zip]

Archive with 1 entries (1 files):
- biomolecules-3088207-supplementary.pdf
